# Supplementary material for: Solubility Characteristics of Acetaminophen and Phenacetin in Binary Mixtures of Aqueous Organic Solvents: Experimental and Deep Machine Learning Screening of Green Dissolution Media
Source: Pharmaceutics. 2022 Dec 16;14(12):2828. doi: 10.3390/pharmaceutics14122828 (PMC9781932; doi:10.3390/pharmaceutics14122828)
Supplement: Supplementary file 1 [file pharmaceutics-14-02828-s001.zip › Supplementary S2.xlsx]

## Sheet: neat solvents
	solute	solvent	l	h·103	RMSD·103	MAPE
A	acetaminophen	water	0.04	71.54	0.128	4.5
	acetaminophen	methanol	0.298	5.09	0.386	0.6
	acetaminophen	ethanol	0.073	9.64	7.515	8.3
	acetaminophen	1-propanol	0.12	9.75	0.785	1.2
	acetaminophen	2-propanol	0.224	7.08	1.167	2
	acetaminophen	1-butanol	0.138	9.76	0.498	1.4
	acetaminophen	1-octanol	0.12	16.82	0.365	1.7
	acetaminophen	propylene glycol	0.316	5.53	2.247	3.1
	acetaminophen	transcutol	0.127	5.05	0.132	0.1
	acetaminophen	ethyl acetate	0.095	26.63	0.61	8.9
	acetaminophen	isopropyl myristate	0.023	134.47	0.016	1.4
	acetaminophen	acetone	0.209	8.15	0.476	1.4
	acetaminophen	acetonitrile	0.158	17.78	0.267	3.4
	acetaminophen	1,4-Dioxane	0.082	15.42	0.305	0.8
	acetaminophen	4-formylmorpholine	49.155	0.1	0.926	0.4
	acetaminophen	DMF	27.907	0.14	7.669	2
	acetaminophen	DMSO	91.55	0.05	2.388	0.6
	acetaminophen	hexane	0.001	5059.64	0	0.8
	acetaminophen	cyclohexane	0.004	1147.61	0.001	1.7
	acetaminophen	chloroform	1.083	7.25	0.015	3.4
P	phenacetin	water	0.012	447.71	0.006	4.4
	phenacetin	methanol	1.101	3.99	2.564	4.3
	phenacetin	ethanol	0.709	5.64	2.004	4.5
	phenacetin	1-propanol	0.819	5.13	1.246	4.2
	phenacetin	2-propanol	1.001	4.63	0.315	1.6
	phenacetin	1-butanol	0.532	6.88	1.05	3.9
	phenacetin	2-butanol	0.584	6.79	0.83	3.9
	phenacetin	1-Pentanol	0.689	5.71	0.741	3.1
	phenacetin	1-octanol	0.387	8.23	0.394	1.2
	phenacetin	ethyl formate	0.306	12.31	0.65	4.9
	phenacetin	ethyl acetate	0.315	11.62	1.042	4.2
	phenacetin	n-propyl acetate	0.255	14.21	0.626	4.6
	phenacetin	isopropyl myristate	0.038	74.67	0.117	2.2
	phenacetin	acetonitrile	0.125	21.63	0.087	0.6
	phenacetin	1,4-Dioxane	0.742	6.53	0.229	1.7
	phenacetin	4-formylmorpholine	0.423	5.28	0.788	1.1
	phenacetin	DMF	1.702	2.03	0.591	0.6
	phenacetin	DMSO	31.975	0.23	0.785	1.4
	phenacetin	N,N-dimethylacetamide	2.64	1	1.606	0.6
	phenacetin	Tetrahydrofurane	0.887	4.13	1.13	2.7
	phenacetin	Hexane	0.002	2363.61	0	1
	phenacetin	cyclohexane	0.209	46.05	0.001	1.4
	phenacetin	Benzene	0.298	19.28	0.158	4
	phenacetin	chloroform	1.401	2.88	2	3.2

## Sheet: binary solvents
	solute	solvent+co-solvent	T[°C]	J0·103	J1·103	J2·103	RMSD·103	MAPE
A	acetaminophen	methanol+water	25	1.50031	-0.300037	-0.730731	49.6468	0.883233
	acetaminophen	ethanol+water	20	2.22269	-1.16791	0.583423	128.458	2.36808
	acetaminophen	ethanol+water	25	2.15926	-1.32695	0.92048	84.0325	1.51297
	acetaminophen	ethanol+water	30	2.15661	-1.35671	0.955704	88.3769	1.7677
	acetaminophen	ethanol+water	35	2.16846	-1.37052	1.19581	108.025	2.16852
	acetaminophen	ethanol+water	40	2.20736	-1.40365	1.28121	87.2791	1.78706
	acetaminophen	ethanol+Water	45	2.06658	-1.60691	2.21492	0.00100382	1.47957e-05
	acetaminophen	ethanol+Water	50	2.10102	-1.35811	2.87973	0.000733184	1.14597e-05
	acetaminophen	1-propanol+water	20.1	2.03197	-1.87925	3.38601	145.944	2.91963
	acetaminophen	1-propanol+water	25.1	1.97621	-1.78188	3.13619	125.022	2.58058
	acetaminophen	1-propanol+water	30.1	1.94715	-1.74467	3.03527	116.19	2.40579
	acetaminophen	1-propanol+water	35.1	1.8758	-1.70259	2.64145	89.0672	1.819
	acetaminophen	1-propanol+water	40.1	1.90817	-1.66609	2.54539	83.3985	1.7046
	acetaminophen	isopropanol+water	5	2.26973	-1.76488	1.05939	106.12	1.28611
	acetaminophen	isopropanol+water	10	2.25896	-1.85464	1.40127	80.8134	1.14359
	acetaminophen	isopropanol+water	15	2.24084	-1.86118	1.7791	65.4275	1.14116
	acetaminophen	isopropanol+water	20	2.21791	-1.90292	2.1753	60.7657	1.15537
	acetaminophen	isopropanol+water	25	2.1793	-1.89602	2.37009	65.6128	1.25845
	acetaminophen	isopropanol+water	30	2.15809	-1.92059	2.72903	81.7691	1.69629
	acetaminophen	isopropanol+water	35	2.11217	-1.9168	3.01322	95.9036	2.06637
	acetaminophen	isopropanol+water	40	2.06691	-1.92958	3.31497	120.118	2.62975
	acetaminophen	propylene glycol+water	20	1.74229	-1.13167	0.230602	71.5502	0.911594
	acetaminophen	propylene glycol+water	25	1.66954	-1.1173	0.243503	61.1469	0.775033
	acetaminophen	propylene glycol+water	30	1.63296	-1.10887	0.422305	52.1543	0.728428
	acetaminophen	propylene glycol+water	35	1.64777	-1.19078	0.450281	66.1811	1.02787
	acetaminophen	propylene glycol+water	40	1.61634	-1.12938	0.352707	98.5489	1.44082
	acetaminophen	propylene glycol+water	45	1.1489	-6.38014	-4.4872	0.00252496	3.29236e-05
	acetaminophen	propylene glycol+water	50	1.23649	-5.90704	-3.45289	0.0106246	0.000153085
	acetaminophen	transcutol+Water	25	1.63322	0.87043	9.77146	190.844	3.29707
	acetaminophen	transcutol+Water	30	1.57398	0.878001	9.54065	188.576	3.36705
	acetaminophen	transcutol+Water	35	1.50515	0.923302	9.2937	195.652	3.4692
	acetaminophen	transcutol+Water	40	1.45116	0.953935	9.11668	198.765	3.55214
	acetaminophen	transcutol+Water	45	1.36941	0.903681	8.6274	193.581	3.49377
	acetaminophen	transcutol+Water	50	1.28513	0.884191	8.21118	186.716	3.44487
	acetaminophen	transcutol+Water	55	1.2064	0.85456	7.90658	184.657	3.49803
	acetaminophen	transcutol+Water	60	1.13415	0.809894	7.56636	173.827	3.4091
	acetaminophen	acetonitrile+water	20.1	3.16418	-0.857455	0.746279	174.756	1.781
	acetaminophen	acetonitrile+water	25.1	3.09898	-0.814641	1.05643	136.416	1.41297
	acetaminophen	acetonitrile+water	30.1	3.07846	-0.900149	1.24214	93.4836	1.34014
	acetaminophen	acetonitrile+water	35.1	3.02866	-0.869553	1.42523	63.1438	0.629669
	acetaminophen	acetonitrile+water	40.1	3.07816	-0.910201	1.70836	50.5968	0.917022
	acetaminophen	1,4-dioxane+Water	19.9	3.1239	-1.65631	5.10386	216.612	5.31864
	acetaminophen	1,4-dioxane+Water	24.9	3.1822	-1.60517	5.61426	212.776	5.46794
	acetaminophen	1,4-dioxane+Water	29.9	3.15034	-1.68657	5.88065	193.622	5.64687
	acetaminophen	1,4-dioxane+Water	34.9	3.16169	-1.73064	6.45133	188.149	5.63055
	acetaminophen	1,4-dioxane+Water	39.9	3.17946	-1.73311	6.66668	181.637	5.69071
	acetaminophen	4-formylmorpholine+water	25	2.1619	-2.31415	2.2128	71.6427	1.76993
	acetaminophen	4-formylmorpholine+water	30	2.30208	-2.5142	2.35753	72.4661	2.04832
	acetaminophen	4-formylmorpholine+water	35	2.40151	-2.6964	2.61682	87.9238	2.85482
	acetaminophen	4-formylmorpholine+water	40	2.48058	-2.89955	2.93032	100.021	3.70201
	acetaminophen	DMF+water	25	2.70551	-1.71167	1.82433	97.2161	3.65784
	acetaminophen	DMF+water	30	2.74876	-1.91681	1.99179	94.554	3.91923
	acetaminophen	DMF+water	35	2.81296	-2.09212	2.06592	83.5638	3.90945
	acetaminophen	DMF+water	40	2.87513	-2.31856	2.20136	76.5655	4.17333
	acetaminophen	DMSO+water	25	2.47522	-1.70787	1.65961	94.5633	3.20712
	acetaminophen	DMSO+water	30	2.59214	-2.02017	1.86395	83.5921	3.28709
	acetaminophen	DMSO+water	35	2.69732	-2.3203	2.13605	85.4092	3.96735
	acetaminophen	DMSO+water	40	2.84318	-2.63298	2.41376	75.2304	4.28625
	acetaminophen	ethanol+propylene glycol	20	0.165331	0.0449458	0.0318953	5.96659	0.117676
	acetaminophen	ethanol+propylene glycol	25	0.186278	0.0553386	0.109473	9.57653	0.198455
	acetaminophen	ethanol+propylene glycol	30	0.118225	0.0110613	0.0821128	5.4909	0.11105
	acetaminophen	ethanol+propylene glycol	35	0.128117	-0.0164481	0.0288652	8.02964	0.206766
	acetaminophen	ethanol+propylene glycol	40	0.126316	-0.0228437	0.00498071	8.33999	0.207976
	acetaminophen	ethanol+ethyl acetate	20	1.3438	-0.0491862	1.11358	47.4967	0.860797
	acetaminophen	ethanol+ethyl acetate	25	1.27945	-0.131459	1.3211	64.3576	1.18428
	acetaminophen	ethanol+ethyl acetate	30	1.26608	-0.184784	0.937689	45.1683	0.843022
	acetaminophen	ethanol+ethyl acetate	35	1.2607	-0.282181	0.976208	27.749	0.529296
	acetaminophen	ethanol+ethyl acetate	40	1.27038	-0.299097	0.897046	8.17046	0.190418
P	phenacetin	methanol+Water	25	1.48675	0.140134	-0.601024	0.0853658	0.802107
	phenacetin	methanol+water	30	1.20001	0.0110521	0.61123	0.104341	1.07598
	phenacetin	methanol+water	35	1.08843	-0.157577	1.06015	0.0982878	1.05625
	phenacetin	methanol+water	40	1.00272	-0.25327	1.3332	0.119728	1.35161
	phenacetin	1,4-dioxane+water	20	4.15763	-2.47209	4.47826	0.137332	1.75067
	phenacetin	1,4-dioxane+water	25	4.16323	-2.53663	4.91328	0.118746	1.69568
	phenacetin	1,4-dioxane+water	30	4.19952	-2.71956	4.82069	0.121403	1.76806
	phenacetin	1,4-dioxane+water	35	4.17958	-2.69472	5.7448	0.153408	2.4282
	phenacetin	1,4-dioxane+water	40	4.21369	-2.7517	5.99221	0.135866	2.27142
	phenacetin	acetonitrile+water	25	3.05364	-1.42936	1.34374	0.0631948	0.770229
	phenacetin	acetonitrile+water	30	3.06614	-1.53385	1.73495	0.0729553	0.926744
	phenacetin	acetonitrile+water	35	3.07114	-1.53753	2.0008	0.073721	0.986074
	phenacetin	acetonitrile+water	40	3.0637	-1.55015	2.31559	0.0765131	1.08267
	phenacetin	DMF+water	25	2.20976	-1.56578	-1.23789	0.0976487	1.24122
	phenacetin	DMF+water	30	2.27526	-2.22759	0.796957	0.0143885	0.198895
	phenacetin	DMF+water	35	2.33208	-2.52992	1.90925	0.075734	1.14344
	phenacetin	DMF+water	40	2.42941	-2.76933	2.69657	0.113264	1.88658
	phenacetin	DMSO+water	25	2.45941	0.0685729	-1.83844	0.0760244	0.927137
	phenacetin	DMSO+water	30	2.3018	-0.180041	-1.13326	0.0595797	0.770588
	phenacetin	DMSO+water	35	2.12699	-0.297531	-0.64296	0.0420258	0.577392
	phenacetin	DMSO+water	40	1.95149	-0.277895	-0.319875	0.0401563	0.586374
	phenacetin	4-formylmorpholine+water	25	3.20437	-2.63908	1.55762	0.0204311	0.318938
	phenacetin	4-formylmorpholine+water	30	3.23765	-2.82004	1.87686	0.0317817	0.520093
	phenacetin	4-formylmorpholine+water	35	3.24255	-2.94519	2.08566	0.0580983	1.00807
	phenacetin	4-formylmorpholine+water	40	3.28165	-3.10294	2.30719	0.0697011	1.30379

## Sheet: screening A
solute	solvent+co-solvent	CAS	EI	T[°C]	J0·103	J1·103	J2·103	RMSD	MAPE	x2*(opt)	log(x1est)		legend:		solvent1
acetaminophen	DMSO+water	[67-68-5]	0.260329	25	1.95319	-2.43949	1.54175	50.1272	1.63957	1	-0.520802		EI - environmentla index		DMSO	[67-68-5]
acetaminophen	Ethyltriglycol+water	[112-50-5]	0.488625	25	1.74398	-1.81741	1.73395	84.5188	2.45021	1	-0.610724		x2*(opt) - mole fraction of organic solvent at highest solubility		acetone	x
acetaminophen	2-[2-(2-methoxyethoxy)ethoxy]ethanol+water	[112-35-6]	0.32592	25	1.90921	-1.81921	2.01317	93.9342	2.87828	0.8	-0.615002		log(x1est) - estimated highest solubility		Ethyltriglycol	[112-50-5]
acetaminophen	2-pyridin-2-ylethanol+water	[103-74-2]	0.412456	25	1.98553	-1.45738	2.03715	115.943	3.36632	0.8	-0.657133		CAS - of organic solvent		2-[2-(2-methoxyethoxy)ethoxy]ethanol	[112-35-6]
acetaminophen	9,12-Octadecadienoic acid,(Z,Z)-+water	[60-33-3]	0.447692	25	3.03412	-4.1477	2.47662	100.924	2.30735	0.2	-0.753987				2-pyridin-2-ylethanol	[103-74-2]
acetaminophen	octanoic acid+water	[124-07-2]	0.458032	25	2.945	-2.18455	1.73713	66.6431	1.70097	0.4	-0.793773				Tetrahydrofurane	x
acetaminophen	(Z)-octadec-9-enoic acid+water	[112-80-1]	0.161404	25	3.01673	-3.65583	2.82771	58.2294	1.28336	0.2	-0.808085				9,12-Octadecadienoicacid,(Z,Z)-	[60-33-3]
acetaminophen	5-methyloxolan-2-one+water	[108-29-2]	0.43218	25	2.95178	-0.631792	2.81992	79.1316	2.04067	0.6	-0.860266				octanoicacid	[124-07-2]
acetaminophen	N,N-dimethyl-3-oxidanylidene-butanamide+water	[2044-64-6]	0.163121	25	2.25684	-1.59467	2.02618	77.228	2.01306	0.8	-0.867627				(Z)-octadec-9-enoicacid	[112-80-1]
acetaminophen	Tetraglycol+water	[112-60-7]	0.116603	25	1.92032	-1.64372	1.75222	98.1546	2.42608	0.8	-0.875439				Ethyl Acetate	x
acetaminophen	butane-1,3-diol+water	[107-88-0]	0.203248	25	1.46913	-1.86889	1.76042	71.2256	1.55171	1	-0.945499				5-methyloxolan-2-one	[108-29-2]
acetaminophen	5-heptyloxolan-2-one+water	[104-67-6]	0.205495	25	2.60745	-0.347864	3.87174	42.1871	0.947531	0.8	-0.969585				N,N-dimethyl-3-oxidanylidene-butanamide	[2044-64-6]
acetaminophen	1-methoxypropan-2-ylethanoate+water	[108-65-6]	0.450375	25	3.8797	-0.534859	2.75656	19.6518	0.416605	0.4	-0.987294				Tetraglycol	[112-60-7]
acetaminophen	n-Propyl acetate+water	[109-60-4]	0.466776	25	3.71717	-0.284457	2.76528	73.1146	1.5854	0.4	-0.995213				butane-1,3-diol	[107-88-0]
acetaminophen	2-(2-ethoxyethoxy)ethylethanoate+water	[112-15-2]	0.347529	25	2.34665	-1.55175	2.78585	44.5208	0.999886	0.4	-1.00592				5-heptyloxolan-2-one	[104-67-6]
acetaminophen	2-(2-hydroxyethyloxy)ethanol+water	[111-46-6]	0.300961	25	1.05839	-1.51282	1.55513	55.6215	1.04997	1	-1.01536				1-methoxypropan-2-ylethanoate	[108-65-6]
acetaminophen	trifluoromethylbenzene+water	[98-08-8]	0.333975	25	5.93809	0.149205	4.8068	81.6476	1.42086	0.2	-1.01567				n-Propyl acetate	[109-60-4]
acetaminophen	ethyl propionate+water	[105-37-3]	0.446265	25	3.90989	-0.157773	2.94108	33.4927	0.700325	0.4	-1.02225				1-Octanol	x
acetaminophen	dibutyldecanedioate+water	[109-43-3]	0.42544	25	3.13243	-1.1866	2.23237	26.4723	0.547318	0.4	-1.02596				2-(2-ethoxyethoxy)ethylethanoate	[112-15-2]
acetaminophen	n-Butyl acetate+water	[123-86-4]	0.502333	25	3.7526	-0.346187	2.60169	19.8871	0.401482	0.4	-1.05321				2-(2-hydroxyethyloxy)ethanol	[111-46-6]
acetaminophen	bis(2-ethylhexyl)benzene-1,4-dicarboxylate+water	[6422-86-2]	0.268232	25	4.08866	-0.804401	4.0084	10.9373	0.210416	0.2	-1.05479				trifluoromethylbenzene	[98-08-8]
acetaminophen	isobutyl acetate+water	[110-19-0]	0.352329	25	3.71126	-0.269936	2.52153	44.1593	0.894562	0.4	-1.0567				ethyl propionate	[105-37-3]
acetaminophen	ethylbutanoate+water	[105-54-4]	0.324335	25	3.85385	-0.187683	2.76052	11.4423	0.226066	0.4	-1.07791				dibutyldecanedioate	[109-43-3]
acetaminophen	triglycol+water	[112-27-6]	0.222195	25	1.41522	-1.6268	1.60559	106.044	2.12848	1	-1.0863				n-Butyl acetate	[123-86-4]
acetaminophen	propylpropanoate+water	[106-36-5]	0.404783	25	3.85712	-0.127965	2.63298	25.316	0.495264	0.4	-1.08926				bis(2-ethylhexyl)benzene-1,4-dicarboxylate	[6422-86-2]
acetaminophen	butane-1,2-diol+water	[584-03-2]	0.236572	25	1.34202	-1.58963	1.90245	53.8747	1.04994	0.8	-1.11347				isobutyl acetate	[110-19-0]
acetaminophen	methylpentanoate+water	[624-24-8]	0.456389	25	3.85998	-0.27235	2.8665	17.4832	0.329906	0.4	-1.1213				ethylbutanoate	[105-54-4]
acetaminophen	2-acetyloxypropylethanoate+water	[623-84-7]	0.295991	25	3.40533	-0.870424	2.76405	8.18203	0.154162	0.4	-1.12445				triglycol	[112-27-6]
acetaminophen	Isoamyl acetate+water	[123-92-2]	0.326441	25	3.71077	-0.288198	2.70651	20.6661	0.391912	0.4	-1.12484				propylpropanoate	[106-36-5]
acetaminophen	propylbutanoate+water	[105-66-8]	0.320237	25	3.7456	-0.170399	3.01816	3.63248	0.0692077	0.4	-1.12843				butane-1,2-diol	[584-03-2]
acetaminophen	ethyl 2-methylprop-2-enoate+water	[97-63-2]	0.461969	25	4.04436	-0.00151906	2.59451	19.947	0.369316	0.4	-1.13877				methylpentanoate	[624-24-8]
acetaminophen	propan-2-ylbutanoate+water	[638-11-9]	0.468387	25	3.7942	-0.209727	2.90542	0.579188	0.0107141	0.4	-1.15241				2-acetyloxypropylethanoate	[623-84-7]
acetaminophen	propyl 2-methylpropanoate+water	[644-49-5]	0.458258	25	3.87694	-0.130671	2.73665	8.25101	0.151673	0.4	-1.15474				Isoamyl acetate	[123-92-2]
acetaminophen	ethylpentanoate+water	[539-82-2]	0.491298	25	3.81065	-0.156218	3.06582	15.1685	0.280458	0.4	-1.1569				propylbutanoate	[105-66-8]
acetaminophen	diethyl butanedioate+water	[123-25-1]	0.457926	25	3.33013	-0.422625	3.48426	28.2081	0.533512	0.4	-1.16263				ethyl 2-methylprop-2-enoate	[97-63-2]
acetaminophen	2-methylpropylpropanoate+water	[540-42-1]	0.427539	25	3.77195	-0.158992	2.84935	20.0703	0.368434	0.4	-1.16467				propan-2-ylbutanoate	[638-11-9]
acetaminophen	(Z)-octadec-9-en-1-ol+water	[143-28-2]	0.379857	25	2.59939	-2.89687	2.03843	34.64	0.548492	0.2	-1.17834				propyl 2-methylpropanoate	[644-49-5]
acetaminophen	methyl(Z)-octadec-9-enoate+water	[112-62-9]	0.336169	25	4.27597	-0.0555101	4.46263	26.2451	0.441048	0.2	-1.17967				1-Pentanol	x
acetaminophen	butyl 2-methylprop-2-enoate+water	[97-88-1]	0.49406	25	3.86791	-0.0853776	3.15208	15.1198	0.265069	0.4	-1.21716				ethylpentanoate	[539-82-2]
acetaminophen	Isopropyl ether+water	[108-20-3]	0.459746	25	5.05406	1.92438	4.30574	3.24372	0.0584198	0.4	-1.22346				diethyl butanedioate	[123-25-1]
acetaminophen	2-chloranylbutane+water	[78-86-4]	0.25365	25	4.45695	0.0488338	4.60203	132.686	1.99768	0.2	-1.23983				1-Butanol	x
acetaminophen	diethylpropanedioate+water	[105-53-3]	0.377026	25	3.35482	-0.469687	3.11818	27.5602	0.480002	0.4	-1.24342				2-methylpropylpropanoate	[540-42-1]
acetaminophen	2-methylpropylbutanoate+water	[539-90-2]	0.445446	25	3.78017	0.0908324	3.34189	39.5907	0.68372	0.4	-1.25425				(Z)-octadec-9-en-1-ol	[143-28-2]
acetaminophen	1-ethenoxybutane+water	[111-34-2]	0.412065	25	4.79645	0.0269619	4.35831	67.5115	0.97133	0.2	-1.2568				methyl(Z)-octadec-9-enoate	[112-62-9]
acetaminophen	1-ethenoxy-2-methyl-propane+water	[109-53-5]	0.324432	25	4.78842	-0.0165423	4.32124	90.6205	1.29502	0.2	-1.25966				butyl 2-methylprop-2-enoate	[97-88-1]
acetaminophen	ethyloctanoate+water	[106-32-1]	0.439224	25	3.63194	0.446453	4.41898	45.0493	0.781845	0.2	-1.29108				Isopropyl ether	[108-20-3]
acetaminophen	diethyl2,3-bis(oxidanyl)butanedioate+water	[87-91-2]	0.425727	25	1.95619	-1.05366	2.64816	15.9217	0.27742	0.4	-1.32224				2-chloranylbutane	[78-86-4]
acetaminophen	2,3-bis(oxidanyl)propylethanoate+water	[26446-35-5]	0.31508	25	1.31564	-1.46507	1.64704	30.5565	0.521465	0.4	-1.36531				diethylpropanedioate	[105-53-3]
acetaminophen	Cyclopentane+water	[287-92-3]	0.42813	25	1.08327	-6.84447	-1.91535	364.557	3.95876	0.2	-1.41734				2-methylpropylbutanoate	[539-90-2]
acetaminophen	Cyclohexane+water	[110-82-7]	0.370101	25	1.72387	-5.95515	-1.04432	305.756	3.19417	0.2	-1.45351				1-ethenoxybutane	[111-34-2]
															1-ethenoxy-2-methyl-propane	[109-53-5]
															ethyloctanoate	[106-32-1]
															diethyl2,3-bis(oxidanyl)butanedioate	[87-91-2]
															2,3-bis(oxidanyl)propylethanoate	[26446-35-5]
															Cyclopentane	[287-92-3]
															Cyclohexane	[110-82-7]
																x
																x
																x
																x
																x

## Sheet: screening P
solute	solvent+co-solvent	CAS	EI	T[°C]	J0·103	J1·103	J2·103	RMSD	MAPE	x2*(opt)	log(x1est)		legend:		solvent1
phenacetin	oleic acid +water	[112-80-1]	0.161404	25	4.84614	-4.83182	5.1492	197.244	5.54896	0.4	-0.678841		EI - environmentla index		DMSO	[67-68-5]
phenacetin	linoleic acid +water	[60-33-3]	0.447692	25	4.52786	-4.88164	5.78544	217.599	6.4393	0.4	-0.679234		x2*(opt) - mole fraction of organic solvent at highest solubility		acetone	x
phenacetin	octanoic acid+water	[124-07-2]	0.458032	25	3.59886	-6.03587	7.23155	354.352	10.4423	0.8	-0.698783		log(x1est) - estimated highest solubility		Ethyltriglycol	[112-50-5]
phenacetin	2-[2-(2-methoxyethoxy)ethoxy]ethanol+water	[112-35-6]	0.32592	25	3.05007	-4.37014	5.35786	249.563	5.51019	1	-0.791034		CAS - of organic solvent		2-[2-(2-methoxyethoxy)ethoxy]ethanol	[112-35-6]
phenacetin	Ethyltriglycol+water	[112-50-5]	0.488625	25	3.03587	-4.24014	4.85748	249.245	5.3328	1	-0.815622				2-pyridin-2-ylethanol	[103-74-2]
phenacetin	2-pyridin-2-ylethanol+water	[103-74-2]	0.412456	25	2.7879	-4.36308	6.82467	268.502	5.25423	0.8	-0.930825				Tetrahydrofurane	x
phenacetin	trifluoromethylbenzene+water	[98-08-8]	0.333975	25	5.62841	-3.39702	9.61444	267.634	4.74878	0.2	-1.02363				9,12-Octadecadienoicacid,(Z,Z)-	[60-33-3]
phenacetin	Tetraglycol+water	[112-60-7]	0.116603	25	3.54695	-5.20745	5.63261	336.227	6.98379	0.4	-1.02461				octanoicacid	[124-07-2]
phenacetin	butane-1,3-diol+water	[107-88-0]	0.203248	25	3.33873	-5.14889	5.1542	183.23	3.5577	0.4	-1.10458				(Z)-octadec-9-enoicacid	[112-80-1]
phenacetin	2,3-bis(oxidanyl)propylethanoate+water	[26446-35-5]	0.31508	25	3.45176	-5.92014	6.86131	231.848	3.99788	0.2	-1.10681				Ethyl Acetate	x
phenacetin	butane-1,2-diol+water	[584-03-2]	0.236572	25	3.49884	-5.48085	5.76262	179.107	3.3753	0.4	-1.11008				5-methyloxolan-2-one	[108-29-2]
phenacetin	2-(2-ethoxyethoxy)ethylethanoate+water	[112-15-2]	0.347529	25	3.31387	-4.56453	5.63535	203.611	3.9533	0.8	-1.12027				N,N-dimethyl-3-oxidanylidene-butanamide	[2044-64-6]
phenacetin	2-acetyloxypropylethanoate+water	[623-84-7]	0.295991	25	4.31353	-4.37775	6.42176	202.047	3.75512	0.4	-1.1298				Tetraglycol	[112-60-7]
phenacetin	1-methoxypropan-2-ylethanoate+water	[108-65-6]	0.450375	25	4.4485	-3.36944	6.18598	145.292	2.82385	0.4	-1.13294				butane-1,3-diol	[107-88-0]
phenacetin	bis(2-ethylhexyl)benzene-1,4-dicarboxylate+water	[6422-86-2]	0.268232	25	5.13379	-3.0984	6.19626	119.298	2.20489	0.4	-1.13895				5-heptyloxolan-2-one	[104-67-6]
phenacetin	2-(2-hydroxyethyloxy)ethanol+water	[111-46-6]	0.300961	25	3.2863	-5.48189	5.73549	155.04	2.83774	0.4	-1.15999				1-methoxypropan-2-ylethanoate	[108-65-6]
phenacetin	N,N-dimethyl-3-oxidanylidene-butanamide+water	[2044-64-6]	0.163121	25	3.40376	-4.24127	5.17561	164.041	3.08301	0.8	-1.17598				n-Propyl acetate	[109-60-4]
phenacetin	diethyl butanedioate+water	[123-25-1]	0.457926	25	4.10027	-4.33506	6.51576	217.293	3.88751	0.4	-1.19418				1-Octanol	x
phenacetin	diethylpropanedioate+water	[105-53-3]	0.377026	25	4.34044	-4.37356	6.68401	230.991	4.03285	0.4	-1.20264				2-(2-ethoxyethoxy)ethylethanoate	[112-15-2]
phenacetin	(Z)-octadec-9-en-1-ol+water	[143-28-2]	0.379857	25	4.2504	-4.9097	4.21553	145.168	2.40284	0.4	-1.20451				2-(2-hydroxyethyloxy)ethanol	[111-46-6]
phenacetin	5-heptyloxolan-2-one+water	[104-67-6]	0.205495	25	3.37356	-4.11396	5.64485	171.447	3.10527	0.8	-1.21388				trifluoromethylbenzene	[98-08-8]
phenacetin	n-Butyl acetate+water	[123-86-4]	0.502333	25	4.34872	-3.18534	6.18946	197.222	3.6082	0.4	-1.21714				ethyl propionate	[105-37-3]
phenacetin	dibutyldecanedioate+water	[109-43-3]	0.42544	25	3.80693	-3.56389	4.88232	177.677	3.27054	0.4	-1.22047				dibutyldecanedioate	[109-43-3]
phenacetin	1-ethenoxybutane+water	[111-34-2]	0.412065	25	5.36685	-2.88762	9.0701	260.385	4.07659	0.2	-1.22689				n-Butyl acetate	[123-86-4]
phenacetin	ethylpentanoate+water	[539-82-2]	0.491298	25	4.5552	-3.08535	6.28329	196.018	3.4953	0.4	-1.23229				bis(2-ethylhexyl)benzene-1,4-dicarboxylate	[6422-86-2]
phenacetin	methyl(Z)-octadec-9-enoate+water	[112-62-9]	0.336169	25	5.2784	-2.65642	6.53052	127.29	2.19796	0.4	-1.23333				isobutyl acetate	[110-19-0]
phenacetin	diethyl2,3-bis(oxidanyl)butanedioate+water	[87-91-2]	0.425727	25	3.18397	-5.16728	7.76051	265.856	4.10644	0.2	-1.24098				ethylbutanoate	[105-54-4]
phenacetin	methylpentanoate+water	[624-24-8]	0.456389	25	4.47533	-3.19352	6.79803	218.687	3.89454	0.4	-1.24201				triglycol	[112-27-6]
phenacetin	propylbutanoate+water	[105-66-8]	0.320237	25	4.44629	-3.0745	6.20005	205.803	3.66809	0.4	-1.24305				propylpropanoate	[106-36-5]
phenacetin	ethylbutanoate+water	[105-54-4]	0.324335	25	4.41381	-2.94441	6.20681	176.285	3.17345	0.4	-1.24472				butane-1,2-diol	[584-03-2]
phenacetin	Isoamyl acetate+water	[123-92-2]	0.326441	25	4.40779	-3.05522	6.01089	193.974	3.45682	0.4	-1.24548				methylpentanoate	[624-24-8]
phenacetin	n-Propyl acetate+water	[109-60-4]	0.466776	25	4.13091	-3.13134	6.12071	159.934	2.90605	0.4	-1.24903				2-acetyloxypropylethanoate	[623-84-7]
phenacetin	propyl 2-methylpropanoate+water	[644-49-5]	0.458258	25	4.54478	-2.87135	5.99282	175.567	3.11404	0.4	-1.24957				Isoamyl acetate	[123-92-2]
phenacetin	ethyl propionate+water	[105-37-3]	0.446265	25	4.27185	-2.98031	6.0139	142.861	2.57216	0.4	-1.25339				propylbutanoate	[105-66-8]
phenacetin	isobutyl acetate+water	[110-19-0]	0.352329	25	4.25591	-2.93847	6.01491	177.029	3.19235	0.4	-1.25687				ethyl 2-methylprop-2-enoate	[97-63-2]
phenacetin	propylpropanoate+water	[106-36-5]	0.404783	25	4.40129	-2.83255	6.26006	176.321	3.15056	0.4	-1.26267				propan-2-ylbutanoate	[638-11-9]
phenacetin	1-ethenoxy-2-methyl-propane+water	[109-53-5]	0.324432	25	5.31169	-2.80017	8.97501	251.193	3.8398	0.2	-1.26567				propyl 2-methylpropanoate	[644-49-5]
phenacetin	2-methylpropylpropanoate+water	[540-42-1]	0.427539	25	4.48852	-2.86947	6.04099	179.449	3.14341	0.4	-1.26939				1-Pentanol	x
phenacetin	propan-2-ylbutanoate+water	[638-11-9]	0.468387	25	4.47497	-2.81521	5.91476	179.761	3.14282	0.4	-1.27493				ethylpentanoate	[539-82-2]
phenacetin	butyl 2-methylprop-2-enoate+water	[97-88-1]	0.49406	25	4.58926	-2.95018	6.15317	204.975	3.50907	0.4	-1.2813				diethyl butanedioate	[123-25-1]
phenacetin	2-methylpropylbutanoate+water	[539-90-2]	0.445446	25	4.54177	-2.82877	6.12578	176.676	3.01686	0.4	-1.29633				1-Butanol	x
phenacetin	ethyloctanoate+water	[106-32-1]	0.439224	25	4.50191	-2.77929	6.69435	147.147	2.51927	0.4	-1.30874				2-methylpropylpropanoate	[540-42-1]
phenacetin	ethyl 2-methylprop-2-enoate+water	[97-63-2]	0.461969	25	4.47417	-2.78132	6.56787	198.394	3.39163	0.4	-1.31163				(Z)-octadec-9-en-1-ol	[143-28-2]
phenacetin	triglycol+water	[112-27-6]	0.222195	25	2.99115	-4.95452	5.73689	305.708	5.12259	0.4	-1.31974				methyl(Z)-octadec-9-enoate	[112-62-9]
phenacetin	5-methyloxolan-2-one+water	[108-29-2]	0.43218	25	3.66651	-3.51144	5.45725	133.221	2.24635	0.4	-1.33942				butyl 2-methylprop-2-enoate	[97-88-1]
phenacetin	2-chloranylbutane+water	[78-86-4]	0.25365	25	4.47544	-3.12551	8.75279	234.389	3.46175	0.2	-1.34342				Isopropyl ether	[108-20-3]
phenacetin	Isopropyl ether+water	[108-20-3]	0.459746	25	4.50774	-0.525885	7.31166	149.203	2.25498	0.8	-1.4046				2-chloranylbutane	[78-86-4]
phenacetin	Cyclohexane+water	[110-82-7]	0.370101	25	4.74567	-4.67052	6.55327	354.541	4.17523	0.2	-1.45396				diethylpropanedioate	[105-53-3]
phenacetin	Cyclopentane+water	[287-92-3]	0.42813	25	3.88736	-5.29959	6.19046	344.026	3.99906	0.2	-1.48836				2-methylpropylbutanoate	[539-90-2]
phenacetin	DMSO+water	[67-68-5]	0.260329	25	2.12963	-1.83317	1.46466	13.5955	0.162683	1	-1.75002				1-ethenoxybutane	[111-34-2]
															1-ethenoxy-2-methyl-propane	[109-53-5]
															ethyloctanoate	[106-32-1]
															diethyl2,3-bis(oxidanyl)butanedioate	[87-91-2]
															2,3-bis(oxidanyl)propylethanoate	[26446-35-5]
															Cyclopentane	[287-92-3]
															Cyclohexane	[110-82-7]
																x
																x
																x
																x
																x
